# Supplementary material for: Pragmatic accuracy of an in-house loop-mediated isothermal amplification (LAMP) for diagnosis of pulmonary tuberculosis in a Thai community hospital
Source: PLoS One. 2020 Jul 23;15(7):e0236496. doi: 10.1371/journal.pone.0236496 (PMC7377475; doi:10.1371/journal.pone.0236496)
Supplement: S2 Table — (CSV) [file pone.0236496.s002.csv]

id	male	age	saliva	afb	fluo	lamp	tb
1	0	52	1	0	0	0	0
2	0	24	0	1	1	1	1
3	0	25	0	0	0	1	0
4	1	29	1	1	1	1	1
5	0	86	1	1	1	1	1
6	0	67	0	0	0	0	0
7	1	61	0	1	1	1	1
8	0	30	1	1	1	1	1
9	1	66	0	1	1	1	1
10	1	56	1	1	1	1	1
11	1	72	1	1	1	1	1
12	1	30	1	1	1	1	1
13	0	67	0	0	0	0	0
14	1	46	1	0	0	0	0
15	0	21	1	1	1	1	1
16	1	49	0	1	1	1	1
17	0	48	1	0	0	0	0
18	0	60	1	0	0	0	0
19	1	76	0	1	1	1	1
20	1	36	1	1	1	1	1
21	0	57	0	1	1	1	1
22	0	70	1	1	1	1	1
23	0	38	0	1	1	1	1
24	1	66	1	0	0	1	1
25	1	23	0	1	1	1	1
26	1	30	1	0	0	0	0
27	1	36	0	0	0	0	1
28	0	55	0	0	0	0	0
29	0	52	1	0	0	0	0
30	1	47	1	1	1	1	1
31	1	22	1	0	0	0	0
32	1	55	1	1	1	1	1
33	0	48	0	1	1	1	1
34	1	16	1	0	0	0	0
35	1	15	1	0	0	0	0
36	0	26	1	0	0	0	0
37	1	47	0	0	0	0	0
38	0	60	1	0	0	0	0
39	0	87	1	0	0	0	0
40	0	28	0	1	1	1	1
41	1	22	1	0	0	0	0
42	1	76	0	1	1	1	1
43	0	44	0	1	1	1	1
44	1	19	1	0	0	0	1
45	1	34	0	0	0	0	0
46	1	59	1	0	0	0	0
47	1	16	1	0	0	0	0
48	0	56	0	1	1	1	1
49	1	68	1	0	0	0	0
50	0	32	1	0	0	0	0
51	0	52	0	1	1	1	1
52	0	40	1	0	0	0	0
53	0	60	0	1	1	0	1
54	0	47	0	1	1	1	1
55	1	66	1	0	0	1	0
56	1	29	1	1	1	1	1
57	0	59	1	0	0	0	0
58	1	16	1	0	0	0	0
59	1	31	1	1	1	1	1
60	1	29	0	1	1	1	1
61	1	52	0	0	0	0	0
62	1	68	0	1	1	1	1
63	0	56	0	1	1	1	1
64	1	89	1	0	0	0	0
65	1	60	0	0	0	0	0
66	1	35	1	0	0	0	0
67	1	37	1	0	0	0	0
68	1	37	1	1	1	1	1
69	1	15	1	0	0	0	0
70	0	50	1	0	0	0	1
71	1	46	1	0	0	0	0
72	1	35	1	1	1	0	1
73	1	66	0	1	1	1	1
74	1	53	1	1	1	1	1
75	1	43	1	1	1	0	1
76	1	52	1	1	1	1	1
77	1	43	0	0	0	0	0
78	1	61	1	0	0	0	0
79	1	54	0	0	0	1	0
80	1	41	1	0	0	0	0
81	0	21	1	1	1	1	1
82	1	50	1	0	0	0	0
83	0	61	1	1	1	0	1
84	1	59	1	0	0	0	0
85	1	61	1	0	0	0	0
86	1	55	1	0	0	0	0
87	1	49	1	0	0	0	0
88	0	63	0	1	1	1	1
89	1	29	0	1	1	1	1
90	1	56	0	0	0	0	1
91	1	57	1	1	1	1	1
92	0	36	0	0	0	0	0
93	1	63	1	0	0	0	0
94	0	78	0	0	0	0	0
95	1	27	0	0	0	0	0
96	0	44	0	0	0	0	0
97	1	73	1	0	0	0	0
98	0	32	1	0	0	0	0
99	1	80	0	0	0	0	1
100	1	68	1	0	0	0	0
101	1	20	1	0	0	0	0
102	0	40	1	0	0	0	0
103	0	43	1	0	0	0	0
104	1	44	1	0	0	0	0
105	0	63	0	1	1	1	1
106	1	23	1	0	0	0	0
107	0	27	1	0	0	0	0
